# Supplementary material for: The Role of Indigenous Epidemic Folk Stories in Shaping Adaptive Disease-Related Behaviors in West Papua
Source: Evol Psychol. 2026 Apr 28;24(2):14747049261439652. doi: 10.1177/14747049261439652 (PMC13145047; doi:10.1177/14747049261439652)
Supplement: sj-txt-1-evp-10.1177_14747049261439652 - Supplemental material for The Role of Indigenous Epidemic Folk Stories in Shaping Adaptive Disease-Related Behaviors in West Papua [file sj-txt-1-evp-10.1177_14747049261439652.txt]

################ Story-telling ASMAT 
# Below is the list of packages (and their versions) used to conduct the below analyses.
# loaded <- loadedNamespaces()
# 
# data.frame(
#   Package = loaded,
#   Version = sapply(loaded, function(p) as.character(packageVersion(p)))
# )
# Package  Version
# gtable             gtable    0.3.6
# xfun                 xfun     0.52
# ggplot2           ggplot2    3.5.2
# htmlwidgets   htmlwidgets    1.6.4
# lattice           lattice   0.22.7
# quadprog         quadprog    1.5.8
# vctrs               vctrs    0.6.5
# tools               tools    4.5.1
# generics         generics    0.1.4
# parallel         parallel    4.5.1
# stats4             stats4    4.5.1
# sandwich         sandwich    3.1.1
# tibble             tibble    3.3.0
# cluster           cluster  2.1.8.1
# pkgconfig       pkgconfig    2.0.3
# methods           methods    4.5.1
# Matrix             Matrix    1.7.3
# data.table     data.table   1.17.8
# checkmate       checkmate    2.3.2
# RColorBrewer RColorBrewer    1.1.3
# lifecycle       lifecycle    1.0.5
# compiler         compiler    4.5.1
# farver             farver    2.1.2
# stringr           stringr    1.5.1
# textshaping   textshaping    1.0.1
# mnormt             mnormt    2.1.1
# codetools       codetools   0.2.20
# semTools         semTools    0.5.7
# htmltools       htmltools  0.5.8.1
# htmlTable       htmlTable    2.4.3
# Formula           Formula    1.2.5
# pillar             pillar   1.11.0
# tidyr               tidyr    1.3.1
# MASS                 MASS   7.3.65
# Hmisc               Hmisc    5.2.3
# rpart               rpart   4.1.24
# multcomp         multcomp   1.4.28
# lavaan             lavaan   0.6.19
# tidyselect     tidyselect    1.2.1
# digest             digest   0.6.37
# mvtnorm           mvtnorm    1.3.3
# stringi           stringi    1.8.7
# dplyr               dplyr    1.1.4
# purrr               purrr    1.1.0
# splines           splines    4.5.1
# fastmap           fastmap    1.2.0
# grid                 grid    4.5.1
# colorspace     colorspace    2.1.1
# cli                   cli    3.6.5
# magrittr         magrittr    2.0.3
# base64enc       base64enc    0.1.3
# grDevices       grDevices    4.5.1
# survival         survival    3.8.3
# TH.data           TH.data    1.1.3
# pbivnorm         pbivnorm    0.6.0
# foreign           foreign   0.8.90
# utils               utils    4.5.1
# scales             scales    1.4.0
# backports       backports    1.5.0
# estimability estimability    1.5.1
# rmarkdown       rmarkdown     2.29
# emmeans           emmeans   1.11.2
# nnet                 nnet   7.3.20
# gridExtra       gridExtra      2.3
# datasets         datasets    4.5.1
# zoo                   zoo   1.8.14
# stats               stats    4.5.1
# graphics         graphics    4.5.1
# kableExtra     kableExtra    1.4.0
# coda                 coda 0.19.4.1
# evaluate         evaluate    1.0.4
# knitr               knitr     1.50
# viridisLite   viridisLite    0.4.3
# rlang               rlang    1.1.6
# xtable             xtable    1.8.4
# glue                 glue    1.8.0
# xml2                 xml2    1.3.8
# svglite           svglite    2.2.1
# rstudioapi     rstudioapi   0.17.1
# base                 base    4.5.1
# R6                     R6    2.6.1
# systemfonts   systemfonts    1.2.3

##### Load libraries
packages <- c("lavaan", "semTools", "dplyr", "kableExtra", "tidyr", "Hmisc")

to_install <- setdiff(packages, rownames(installed.packages()))
if (length(to_install) > 0) install.packages(to_install)

lapply(packages, library, character.only = TRUE)

##### Importdataset with fixed colnames
d <- read.csv2("Dataset_Storytelling.csv", header=T, sep=";", dec = ".")

# To reproduce the analyses, please, change the colnames to:
# > colnames(d)
# [1] "ID"                                 "Village"                            "Age"                                "Covid01_1"                          "Fear_Covid_2"                       "Covid_distance_3"                   "Covid_avoide_4"                    
# [8] "Covid_avoid_dist_mean"              "Folk_stories_know_5"                "Recommendations_folk_stories"       "Recommendations_folk_stories_coded" "Folk_stories_keeping_safe_dist01"

##### Filter only those who knew about COVID
d <- d %>% 
  dplyr::filter(Covid01_1 == 1)

##### Self-protective measures
SPset <- d[,c("Covid_distance_3", "Covid_avoide_4")]
colnames(SPset)
SPset$Self_protection_mean <- rowMeans(SPset, na.rm=TRUE)
colnames(SPset)

d <- d %>% 
  dplyr::mutate(Covid_avoid_dist_mean = SPset$Self_protection_mean)


##### Distribution of variables of interest
# library(tidyr)

labels <- c("1 - Definitely no", "2 - Rather no", "3 - Hard to say", "4 - Rather yes", "5 - Definitely yes")
vars <- c("Folk_stories_know_5","Fear_Covid_2","Covid_avoide_4","Covid_distance_3")
col_names <- c("Folk story knowledge", "Fear of COVID-19", "Avoidance", "Keeping distance")

make_col <- function(x) {
  tab <- table(factor(x, levels = 1:5))
  pct <- prop.table(tab) * 100
  sprintf("%d (%.1f%%)", tab, pct)}

mat <- sapply(d[vars], make_col)

summary_table <- data.frame(`Response option` = labels, mat,check.names = FALSE)
colnames(summary_table)[2:5] <- col_names
summary_table


##### Correlations
corstars <-function(x, method=c("pearson", "spearman"), removeTriangle=c("upper", "lower"),
                    result=c("none", "html", "latex")){
  require(Hmisc)
  x <- as.matrix(x)
  correlation_matrix<-rcorr(x, type=method[1])
  R <- correlation_matrix$r 
  p <- correlation_matrix$P 
  mystars <- ifelse(p < .001, "***", ifelse(p < .01, "**", ifelse(p < .05, "*", "")))
  R <- format(round(cbind(rep(-1.11, ncol(x)), R), 3))[,-1]
  Rnew <- matrix(paste(R, mystars, sep=""), ncol=ncol(x))
  diag(Rnew) <- paste(diag(R), " ", sep="")
  rownames(Rnew) <- colnames(x)
  colnames(Rnew) <- paste(colnames(x), "", sep="")
  if(removeTriangle[1]=="upper"){
    Rnew <- as.matrix(Rnew)
    Rnew[upper.tri(Rnew, diag = TRUE)] <- ""
    Rnew <- as.data.frame(Rnew)
  }
  else if(removeTriangle[1]=="lower"){
    Rnew <- as.matrix(Rnew)
    Rnew[lower.tri(Rnew, diag = TRUE)] <- ""
    Rnew <- as.data.frame(Rnew)
  }
  Rnew <- cbind(Rnew[1:length(Rnew)-1])
  if (result[1]=="none") return(Rnew)
  else{
    if(result[1]=="html") print(xtable(Rnew), type="html")
    else print(xtable(Rnew), type="latex") 
  }
} 

myd <- d[, c("Fear_Covid_2", "Covid_avoid_dist_mean", "Folk_stories_know_5", "Age")] 
correl <- corstars(myd, method=c("spearman"), removeTriangle=c("upper"), result=c("none"))
correl


##### SEM model
# library('lavaan')
# library('semTools')

##### Model
med_model <- '
  # Direct effect (c_prime) and Mediator to Outcome (b path)
  Covid_avoid_dist_mean ~ cp*Folk_stories_know_5 + b1*Fear_Covid_2  # + Village
  Fear_Covid_2 ~ a1*Folk_stories_know_5
  indirect := a1 * b1
  total := cp + (a1 * b1)
'

fit <- sem(med_model, data = d, estimator = "ML") 
summary(fit, fit.measures = TRUE, standardized = TRUE, ci = TRUE)

##### Exploratory
table(d$Covid_avoide_4)
table(d$Covid_distance_3)
dwithout3 <- d %>% 
  dplyr::filter(Covid_avoide_4 != 3 & Covid_distance_3 != 3)
fit <- sem(med_model, data = dwithout3, estimator = "ML") 
summary(fit, fit.measures = TRUE, standardized = TRUE, ci = TRUE)

##### Age and Village
med_model <- '
  # Direct effect (c_prime) and Mediator to Outcome (b path)
  Covid_avoid_dist_mean ~ cp*Folk_stories_know_5 + b1*Fear_Covid_2   + Village
  Fear_Covid_2 ~ a1*Folk_stories_know_5 + Village
  indirect := a1 * b1
  total := cp + (a1 * b1)
'

fit <- sem(med_model, data = d, estimator = "ML") 
summary(fit, fit.measures = TRUE, standardized = TRUE, ci = TRUE)

med_model <- '
  # Direct effect (c_prime) and Mediator to Outcome (b path)
  Covid_avoid_dist_mean ~ cp*Folk_stories_know_5 + b1*Fear_Covid_2   + Age
  Fear_Covid_2 ~ a1*Folk_stories_know_5+ Age
  indirect := a1 * b1
  total := cp + (a1 * b1)
'

fit <- sem(med_model, data = d, estimator = "ML") 
summary(fit, fit.measures = TRUE, standardized = TRUE, ci = TRUE )#, nd = 4)


#### Accounting for bimodal distribution
# Collapse into three categories
d <- d %>% 
  dplyr::mutate(Fear_Covid_2_cat = case_when(Fear_Covid_2 == 1 ~ 1,
                                             Fear_Covid_2 == 2 ~ 1,
                                             Fear_Covid_2 == 3 ~ 2,
                                             Fear_Covid_2 == 4 ~ 3,
                                             Fear_Covid_2 == 5 ~ 3,
                                                      .default = Fear_Covid_2),
                Folk_stories_know_5_cat = case_when(Folk_stories_know_5 == 1 ~ 1,
                                                      Folk_stories_know_5 == 2 ~ 1,
                                                      Folk_stories_know_5 == 3 ~ 2,
                                                      Folk_stories_know_5 == 4 ~ 3,
                                                      Folk_stories_know_5 == 5 ~ 3,
                                                      .default = Folk_stories_know_5),
                Covid_distance_3_cat = case_when(Covid_distance_3 == 1 ~ 1,
                                                    Covid_distance_3 == 2 ~ 1,
                                                    Covid_distance_3 == 3 ~ 2,
                                                    Covid_distance_3 == 4 ~ 3,
                                                    Covid_distance_3 == 5 ~ 3,
                                                    .default = Covid_distance_3),
                Covid_avoide_4_cat = case_when(Covid_avoide_4 == 1 ~ 1,
                                                    Covid_avoide_4 == 2 ~ 1,
                                                    Covid_avoide_4 == 3 ~ 2,
                                                    Covid_avoide_4 == 4 ~ 3,
                                                    Covid_avoide_4 == 5 ~ 3,
                                                    .default = Covid_avoide_4)) %>%
  mutate(Fear_Covid_2_cat = ordered(Fear_Covid_2_cat, levels = 1:3),
    Folk_stories_know_5_cat = ordered(Folk_stories_know_5_cat, levels = 1:3),
    Covid_distance_3_cat = ordered(Covid_distance_3_cat, levels = 1:3),
    Covid_avoide_4_cat = ordered(Covid_avoide_4_cat, levels = 1:3))

#### Covid_distance_3_cat
med_model <- '
  # Direct effect (c_prime) and Mediator to Outcome (b path)
  Covid_distance_3_cat ~ cp*Folk_stories_know_5_cat + b1*Fear_Covid_2_cat  # + Village
  Fear_Covid_2_cat ~ a1*Folk_stories_know_5_cat
  indirect := a1 * b1
  total := cp + (a1 * b1)
'

fit <- sem(med_model, data = d, estimator = "WLSMV", ordered = c("Covid_distance_3_cat",  "Fear_Covid_2_cat", "Covid_avoide_4_cat", "Folk_stories_know_5_cat"))
summary(fit, fit.measures = TRUE, standardized = TRUE, ci = TRUE)

#### Covid_avoide_4_cat
med_model <- '
  # Direct effect (c_prime) and Mediator to Outcome (b path)
  Covid_avoide_4_cat ~ cp*Folk_stories_know_5_cat + b1*Fear_Covid_2_cat  # + Village
  Fear_Covid_2_cat ~ a1*Folk_stories_know_5_cat
  indirect := a1 * b1
  total := cp + (a1 * b1)
'

fit <- sem(med_model, data = d, estimator = "WLSMV", ordered = c("Covid_distance_3_cat",  "Fear_Covid_2_cat", "Covid_avoide_4_cat", "Folk_stories_know_5_cat"))
summary(fit, fit.measures = TRUE, standardized = TRUE, ci = TRUE)


##### Demographics
summary(d$Age)
mean(d$Age)
sd(d$Age)

summary(d$Fear_Covid_2)
mean(d$Fear_Covid_2)
sd(d$Fear_Covid_2)

summary(d$Covid_avoid_dist_mean)
mean(d$Covid_avoid_dist_mean)
sd(d$Covid_avoid_dist_mean)

summary(d$Folk_stories_know_5)
mean(d$Folk_stories_know_5)
sd(d$Folk_stories_know_5)
