# Supplementary material for: The Role of Indigenous Epidemic Folk Stories in Shaping Adaptive Disease-Related Behaviors in West Papua
Source: Evol Psychol. 2026 Apr 28;24(2):14747049261439652. doi: 10.1177/14747049261439652 (PMC13145047; doi:10.1177/14747049261439652)
Supplement: sj-csv-3-evp-10.1177_14747049261439652 - Supplemental material for The Role of Indigenous Epidemic Folk Stories in Shaping Adaptive Disease-Related Behaviors in West Papua [file sj-csv-3-evp-10.1177_14747049261439652.csv]

ID	Village	Age	Covid01_1	Fear_Covid_2	Covid_distance_3	Covid_avoide_4	Covid_avoid_dist_mean	Folk_stories_know_5	Recommendations_folk_stories	Recommendations_folk_stories_coded	Folk_stories_keeping_safe_dist01
1	Amboreb	23	1	5	5	5	5	5	don't enough random	Unusable (Unclear)	0
2	Per	40	1	5	4	5	4.5	5	children not playing mud	Good Hygiene Practices	0
3	Per	29	1	5	5	5	5	5	don't play in mud	Good Hygiene Practices	0
4	Uus	63	1	5	5	5	5	5	not play mud	Good Hygiene Practices	0
5	Uus	60	1	5	5	5	5	5	no sea water wash only fresh water	Good Hygiene Practices	0
6	Uus	69	1	4	5	5	5	3	clean bedroom	Good Hygiene Practices	0
7	Uus	22	1	3	3	3	3	3	keep clean eat enough	Good Hygiene Practices	0
8	Uus	50	1	5	4	5	4.5	5	keep clean good food	Good Hygiene Practices	0
9	Uus	26	1	3	3	3	3	3	not play in mud	Good Hygiene Practices	0
10	Amboreb	32	1	1	1	1	1	3	keep clean life	Good Hygiene Practices	0
11	Amboreb	36	1	3	2	2	2	3	always clean	Good Hygiene Practices	0
12	Amboreb	24	1	4	1	1	1	5	keep clean life	Good Hygiene Practices	0
13	Amboreb	23	1	5	5	5	5	5	not play in mud	Good Hygiene Practices	0
14	Amboreb	37	1	5	5	5	5	5	clean bed and food	Good Hygiene Practices	0
15	Amboreb	30	1	5	1	1	1	5	not play dirty	Good Hygiene Practices	0
16	Amboreb	32	1	5	5	4	4.5	5	be clean	Good Hygiene Practices	0
17	Warse	32	1	1	1	1	1	5	keep clean house	Good Hygiene Practices	0
18	Warse	34	1	1	5	5	5	5	always clean	Good Hygiene Practices	0
19	Warse	40	1	1	1	1	1	3	no play muddy	Good Hygiene Practices	0
20	Warse	83	0	1	1	1	1	5	clean life	Good Hygiene Practices	0
21	Warse	45	0	1	1	1	1	5	keep fresh	Good Hygiene Practices	0
22	Warse	51	0	1	1	1	1	5	always clean	Good Hygiene Practices	0
23	Warse	45	0	5	1	1	1	5	clean up every day	Good Hygiene Practices	0
24	Per	36	1	1	1	1	1	4	full eat	Basic Dietary and Good Health Practices	0
25	Per	42	1	5	5	5	5	5	full drink and eat	Basic Dietary and Good Health Practices	0
26	Per	41	1	4	5	5	5	5	no empty belly	Basic Dietary and Good Health Practices	0
27	Per	35	1	5	4	3	3.5	5	no cold foods	Basic Dietary and Good Health Practices	0
28	Uus	60	1	5	3	5	4	5	full eat/drink	Basic Dietary and Good Health Practices	0
29	Uus	64	1	5	5	5	5	5	be carefull what you eat	Basic Dietary and Good Health Practices	0
30	Uus	62	1	5	5	5	5	5	eat proPerly	Basic Dietary and Good Health Practices	0
31	Uus	45	1	5	5	5	5	4	good life eat full	Basic Dietary and Good Health Practices	0
32	Uus	63	1	5	1	4	2.5	5	eat and drink cold water	Basic Dietary and Good Health Practices	0
33	Uus	45	1	5	5	5	5	4	keep clean full eat and drink	Basic Dietary and Good Health Practices	0
34	Uus	40	1	3	4	3	3.5	4	good food eat/drink	Basic Dietary and Good Health Practices	0
35	Uus	26	1	3	5	4	4.5	3	full sleep full eat	Basic Dietary and Good Health Practices	0
36	Uus	28	1	5	5	5	5	5	keep good health	Basic Dietary and Good Health Practices	0
37	Uus	30	1	5	5	5	5	5	take good food	Basic Dietary and Good Health Practices	0
38	Uus	63	1	5	5	5	5	5	enough drink and eat	Basic Dietary and Good Health Practices	0
39	Uus	60	1	5	5	5	5	5	keep healthy	Basic Dietary and Good Health Practices	0
40	Uus	35	1	3	3	3	3	3	eat and drink enough	Basic Dietary and Good Health Practices	0
41	Amboreb	45	1	5	1	1	1	5	eat boilwater good food	Basic Dietary and Good Health Practices	0
42	Amboreb	35	1	5	1	1	1	5	full eat	Basic Dietary and Good Health Practices	0
43	Amboreb	28	1	5	1	1	1	5	clean food not water	Basic Dietary and Good Health Practices	0
44	Amboreb	52	1	5	1	1	1	5	keep good health	Basic Dietary and Good Health Practices	0
45	Amboreb	54	1	5	1	1	1	5	eat and sleep well	Basic Dietary and Good Health Practices	0
46	Amboreb	27	1	5	1	1	1	5	no dirty food	Basic Dietary and Good Health Practices	0
47	Amboreb	40	1	1	1	1	1	3	full sleap	Basic Dietary and Good Health Practices	0
48	Amboreb	31	1	5	5	5	5	5	be healthy	Basic Dietary and Good Health Practices	0
49	Amboreb	32	1	5	5	5	5	5	enough rest	Basic Dietary and Good Health Practices	0
50	Amboreb	50	1	5	1	5	3	5	careful good food/drink	Basic Dietary and Good Health Practices	0
51	Amboreb	49	1	5	5	5	5	5	eat full	Basic Dietary and Good Health Practices	0
52	Warse	66	1	1	1	1	1	5	eat and drink enough	Basic Dietary and Good Health Practices	0
53	Warse	89	1	1	5	5	5	5	eat and drink well	Basic Dietary and Good Health Practices	0
54	Warse	67	1	1	1	1	1	5	eat enough clean toilet	Basic Dietary and Good Health Practices	0
55	Warse	42	1	1	1	1	1	5	keep good health	Basic Dietary and Good Health Practices	0
56	Warse	29	1	1	1	1	1	5	eat proPerly	Basic Dietary and Good Health Practices	0
57	Warse	35	1	5	5	5	5	5	clean food and drink	Basic Dietary and Good Health Practices	0
58	Warse	27	1	1	1	1	1	2	keep clean full eat	Basic Dietary and Good Health Practices	0
59	Warse	32	1	1	1	1	1	5	keep good health	Basic Dietary and Good Health Practices	0
60	Warse	27	1	5	5	5	5	5	keep good health	Basic Dietary and Good Health Practices	0
61	Uus	75	0	1	1	2	1.5	5	take care of your health	Basic Dietary and Good Health Practices	0
62	Amboreb	54	0	1	1	1	1	5	not food and water	Basic Dietary and Good Health Practices	0
63	Warse	54	0	1	1	1	1	5	drink hot water	Basic Dietary and Good Health Practices	0
64	Warse	45	0	1	1	1	1	5	drink cold water	Basic Dietary and Good Health Practices	0
65	Warse	60	0	1	1	1	1	5	full eat drink hot water	Basic Dietary and Good Health Practices	0
66	Per	67	1	5	5	4	4.5	3	no go out	Isolation	1
67	Per	60	1	3	5	5	5	4	stay home be carefull	Isolation	1
68	Per	37	1	4	5	5	5	5	stay home	Isolation	1
69	Per	34	1	5	4	4	4	3	not go anywhere	Isolation	1
70	Per	26	1	4	4	4	4	5	not playing lot stay home	Isolation	1
71	Per	35	1	5	4	4	4	4	not go anywhere	Isolation	1
72	Per	42	1	5	5	5	5	5	no go round	Isolation	1
73	Per	33	1	4	5	4	4.5	5	avoid from outsiders	Isolation	1
74	Per	33	1	5	5	4	4.5	4	don't go anywhere	Isolation	1
75	Per	27	1	4	5	4	4.5	5	no go anywhere	Isolation	1
76	Per	29	1	5	5	3	4	4	no go out	Isolation	1
77	Uus	56	1	5	5	4	4.5	4	no play outside	Isolation	1
78	Uus	62	1	5	4	3	3.5	5	pray to the lord	Spiritual and Supernatural Practices	0
79	Per	36	1	1	1	1	1	3	be carefull	General Caution	0
80	Per	43	1	5	4	5	4.5	5	be carefull	General Caution	0
81	Per	26	1	5	5	4	4.5	5	don't play a lot	General Caution	0
82	Amboreb	52	1	1	1	1	1	3	be careful	General Caution	0
83	Amboreb	28	1	5	5	5	5	5	be careful of your life	General Caution	0
84	Amboreb	33	1	5	5	5	5	5	take care your life	General Caution	0
85	Warse	25	1	1	1	1	1	5	take care	General Caution	0
86	Per	58	1	2	1	1	1	5	fuu eat	Traditional Medicine	0
87	Per	38	1	4	4	5	4.5	4	take natural herbs	Traditional Medicine	0
88	Per	27	1	4	4	4	4	4	nature medicine	Traditional Medicine	0
89	Uus	49	1	5	5	5	5	5	drink natural medicine	Traditional Medicine	0
90	Uus	61	1	5	5	4	4.5	5	drink herbs	Traditional Medicine	0
91	Amboreb	52	1	1	1	1	1	3	drink natural medicine	Traditional Medicine	0
92	Warse	57	1	1	1	1	1	5	nature medicine	Traditional Medicine	0
93	Warse	25	1	1	1	1	1	3	natural medicine	Traditional Medicine	0
94	Warse	32	1	5	5	5	5	3	drink leaves	Traditional Medicine	0
95	Per	70	0	1	1	1	1	4	eat natural leaves	Traditional Medicine	0
96	Per	68	0	1	1	1	1	3	take nature medicine	Traditional Medicine	0
97	Warse	67	0	1	1	1	1	5	drink nature leaves	Traditional Medicine	0
98	Amboreb	25	1	2	1	1	1	1		Unusable (No Response)	0
99	Warse	26	1	1	1	1	1	5	nothing	Unusable (Don't Know)	0
100	Uus	53	0	1	1	3	2	4	nothink to say	Unusable (Don't Know)	0
