# Supplementary material for: The Role of Indigenous Epidemic Folk Stories in Shaping Adaptive Disease-Related Behaviors in West Papua
Source: Evol Psychol. 2026 Apr 28;24(2):14747049261439652. doi: 10.1177/14747049261439652 (PMC13145047; doi:10.1177/14747049261439652)
Supplement: sj-xlsx-4-evp-10.1177_14747049261439652 - Supplemental material for The Role of Indigenous Epidemic Folk Stories in Shaping Adaptive Disease-Related Behaviors in West Papua [file sj-xlsx-4-evp-10.1177_14747049261439652.xlsx]

## Sheet: Arkusz1
	ID	ID
	Village	Village
	Age	Age
	Covid01_1	Did you know that there was a dangerous COVID disease in Papua and in the world 2-3 years ago? (1=Yes)
	Fear_Covid_2	FEAR OF THE COVID-19 PANDEMIC: Were you afraid of the COVID pandemic? [Definitely no (1) -Definitely yes (5)]
	Covid_distance_3	Have you tried to keep your distance from others during the COVID pandemic? [Definitely no (1) -Definitely yes (5)]
	Covid_avoide_4	SOCIAL DISTANCING SUBSCALE: [Have you avoided people outside your village or your during the COVID-19 pandemic? + Have you tried to keep your distance from others during the COVID pandemic? Definitely no (1) -Definitely yes (5)]
	Covid_avoid_dist_mean	Mean of the two COVID_ variables
	Folk_stories_know_5	KNOWLEDGE OF TRADITIONAL FOLK STORIES ABOUT PAST INFECTIOUS DISEASES: Do you know folk stories of human-to-human infectious diseases that happened in the past when you were a child, or when your parents or grandparents were alive, or even earlier? [Definitely no (1) -Definitely yes (5)]
	Recommendations_folk_stories	RECOMMENDATIONS FROM TRADITIONAL FOLK STORIES: Do these folk stories contain recommendations on what to do when facing contagious disease? If yes, what are the MOST IMPORTANT recommendations?
	Recommendations_folk_stories_coded	Coded stories
	Folk_stories_keeping_safe_dist01	Whether the folk story included a recommendation to keep distance (1) or not (0)
