# Supplementary material for: The Role of Indigenous Epidemic Folk Stories in Shaping Adaptive Disease-Related Behaviors in West Papua
Source: Evol Psychol. 2026 Apr 28;24(2):14747049261439652. doi: 10.1177/14747049261439652 (PMC13145047; doi:10.1177/14747049261439652)
Supplement: sj-xlsx-5-evp-10.1177_14747049261439652 - Supplemental material for The Role of Indigenous Epidemic Folk Stories in Shaping Adaptive Disease-Related Behaviors in West Papua [file sj-xlsx-5-evp-10.1177_14747049261439652.xlsx]

## Sheet: Kiriakos story telling I
Village	Age	KNOWLEDGE OF TRADITIONAL FOLK STORIES ABOUT PAST INFECTIOUS DISEASES: Do you know folk stories of human-to-human infectious diseases that happened in the past when you were a child, or when your parents or grandparents were alive, or even earlier? [Definitely no (1) -Definitely yes (5)]	RECOMMENDATIONS FROM TRADITIONAL FOLK STORIES: Do these folk stories contain recommendations on what to do when facing contagious disease? If yes, what are the MOST IMPORTANT recommendations?	Coded	Keeping a Safe Distance (1=Yes)	Did you know that there was a dangerous COVID disease in Papua and in the world 2-3 years ago? (1=Yes)	FEAR OF THE COVID-19 PANDEMIC: Were you afraid of the COVID pandemic? [Definitely no (1) -Definitely yes (5)]	Have you avoided people outside your village during the COVID-19 pandemic? [Definitely no (1) -Definitely yes (5)]	Have you tried to keep your distance from others during the COVID pandemic? [Definitely no (1) -Definitely yes (5)]	SOCIAL DISTANCING SUBSCALE: [Have you avoided people outside your village or your during the COVID-19 pandemic? + Have you tried to keep your distance from others during the COVID pandemic? Definitely no (1) -Definitely yes (5)]
Amboreb	23	5	don't enough random	Unusable (Unclear)	0	1	5	5	5	5
Per	40	5	children not playing mud	Good Hygiene Practices	0	1	5	5	4	4.5
Per	29	5	don't play in mud	Good Hygiene Practices	0	1	5	5	5	5
Uus	63	5	not play mud	Good Hygiene Practices	0	1	5	5	5	5
Uus	60	5	no sea water wash only fresh water	Good Hygiene Practices	0	1	5	5	5	5
Uus	69	3	clean bedroom	Good Hygiene Practices	0	1	4	5	5	5
Uus	22	3	keep clean eat enough	Good Hygiene Practices	0	1	3	3	3	3
Uus	50	5	keep clean good food	Good Hygiene Practices	0	1	5	5	4	4.5
Uus	26	3	not play in mud	Good Hygiene Practices	0	1	3	3	3	3
Amboreb	32	3	keep clean life	Good Hygiene Practices	0	1	1	1	1	1
Amboreb	36	3	always clean	Good Hygiene Practices	0	1	3	2	2	2
Amboreb	24	5	keep clean life	Good Hygiene Practices	0	1	4	1	1	1
Amboreb	23	5	not play in mud	Good Hygiene Practices	0	1	5	5	5	5
Amboreb	37	5	clean bed and food	Good Hygiene Practices	0	1	5	5	5	5
Amboreb	30	5	not play dirty	Good Hygiene Practices	0	1	5	1	1	1
Amboreb	32	5	be clean	Good Hygiene Practices	0	1	5	4	5	4.5
Warse	32	5	keep clean house	Good Hygiene Practices	0	1	1	1	1	1
Warse	34	5	always clean	Good Hygiene Practices	0	1	1	5	5	5
Warse	40	3	no play muddy	Good Hygiene Practices	0	1	1	1	1	1
Warse	83	5	clean life	Good Hygiene Practices	0	0	1	1	1	1
Warse	45	5	keep fresh	Good Hygiene Practices	0	0	1	1	1	1
Warse	51	5	always clean	Good Hygiene Practices	0	0	1	1	1	1
Warse	45	5	clean up every day	Good Hygiene Practices	0	0	5	1	1	1
Per	36	4	full eat	Basic Dietary and Good Health Practices	0	1	1	1	1	1
Per	42	5	full drink and eat	Basic Dietary and Good Health Practices	0	1	5	5	5	5
Per	41	5	no empty belly	Basic Dietary and Good Health Practices	0	1	4	5	5	5
Per	35	5	no cold foods	Basic Dietary and Good Health Practices	0	1	5	3	4	3.5
Uus	60	5	full eat/drink	Basic Dietary and Good Health Practices	0	1	5	5	3	4
Uus	64	5	be carefull what you eat	Basic Dietary and Good Health Practices	0	1	5	5	5	5
Uus	62	5	eat proPerly	Basic Dietary and Good Health Practices	0	1	5	5	5	5
Uus	45	4	good life eat full	Basic Dietary and Good Health Practices	0	1	5	5	5	5
Uus	63	5	eat and drink cold water	Basic Dietary and Good Health Practices	0	1	5	4	1	2.5
Uus	45	4	keep clean full eat and drink	Basic Dietary and Good Health Practices	0	1	5	5	5	5
Uus	40	4	good food eat/drink	Basic Dietary and Good Health Practices	0	1	3	3	4	3.5
Uus	26	3	full sleep full eat	Basic Dietary and Good Health Practices	0	1	3	4	5	4.5
Uus	28	5	keep good health	Basic Dietary and Good Health Practices	0	1	5	5	5	5
Uus	30	5	take good food	Basic Dietary and Good Health Practices	0	1	5	5	5	5
Uus	63	5	enough drink and eat	Basic Dietary and Good Health Practices	0	1	5	5	5	5
Uus	60	5	keep healthy	Basic Dietary and Good Health Practices	0	1	5	5	5	5
Uus	35	3	eat and drink enough	Basic Dietary and Good Health Practices	0	1	3	3	3	3
Amboreb	45	5	eat boilwater good food	Basic Dietary and Good Health Practices	0	1	5	1	1	1
Amboreb	35	5	full eat	Basic Dietary and Good Health Practices	0	1	5	1	1	1
Amboreb	28	5	clean food not water	Basic Dietary and Good Health Practices	0	1	5	1	1	1
Amboreb	52	5	keep good health	Basic Dietary and Good Health Practices	0	1	5	1	1	1
Amboreb	54	5	eat and sleep well	Basic Dietary and Good Health Practices	0	1	5	1	1	1
Amboreb	27	5	no dirty food	Basic Dietary and Good Health Practices	0	1	5	1	1	1
Amboreb	40	3	full sleap	Basic Dietary and Good Health Practices	0	1	1	1	1	1
Amboreb	31	5	be healthy	Basic Dietary and Good Health Practices	0	1	5	5	5	5
Amboreb	32	5	enough rest	Basic Dietary and Good Health Practices	0	1	5	5	5	5
Amboreb	50	5	careful good food/drink	Basic Dietary and Good Health Practices	0	1	5	5	1	3
Amboreb	49	5	eat full	Basic Dietary and Good Health Practices	0	1	5	5	5	5
Warse	66	5	eat and drink enough	Basic Dietary and Good Health Practices	0	1	1	1	1	1
Warse	89	5	eat and drink well	Basic Dietary and Good Health Practices	0	1	1	5	5	5
Warse	67	5	eat enough clean toilet	Basic Dietary and Good Health Practices	0	1	1	1	1	1
Warse	42	5	keep good health	Basic Dietary and Good Health Practices	0	1	1	1	1	1
Warse	29	5	eat proPerly	Basic Dietary and Good Health Practices	0	1	1	1	1	1
Warse	35	5	clean food and drink	Basic Dietary and Good Health Practices	0	1	5	5	5	5
Warse	27	2	keep clean full eat	Basic Dietary and Good Health Practices	0	1	1	1	1	1
Warse	32	5	keep good health	Basic Dietary and Good Health Practices	0	1	1	1	1	1
Warse	27	5	keep good health	Basic Dietary and Good Health Practices	0	1	5	5	5	5
Uus	75	5	take care of your health	Basic Dietary and Good Health Practices	0	0	1	2	1	1.5
Amboreb	54	5	not food and water	Basic Dietary and Good Health Practices	0	0	1	1	1	1
Warse	54	5	drink hot water	Basic Dietary and Good Health Practices	0	0	1	1	1	1
Warse	45	5	drink cold water	Basic Dietary and Good Health Practices	0	0	1	1	1	1
Warse	60	5	full eat drink hot water	Basic Dietary and Good Health Practices	0	0	1	1	1	1
Per	67	3	no go out	Isolation	1	1	5	4	5	4.5
Per	60	4	stay home be carefull	Isolation	1	1	3	5	5	5
Per	37	5	stay home	Isolation	1	1	4	5	5	5
Per	34	3	not go anywhere	Isolation	1	1	5	4	4	4
Per	26	5	not playing lot stay home	Isolation	1	1	4	4	4	4
Per	35	4	not go anywhere	Isolation	1	1	5	4	4	4
Per	42	5	no go round	Isolation	1	1	5	5	5	5
Per	33	5	avoid from outsiders	Isolation	1	1	4	4	5	4.5
Per	33	4	don't go anywhere	Isolation	1	1	5	4	5	4.5
Per	27	5	no go anywhere	Isolation	1	1	4	4	5	4.5
Per	29	4	no go out	Isolation	1	1	5	3	5	4
Uus	56	4	no play outside	Isolation	1	1	5	4	5	4.5
Uus	62	5	pray to the lord	Spiritual and Supernatural Practices	0	1	5	3	4	3.5
Per	36	3	be carefull	General Caution	0	1	1	1	1	1
Per	43	5	be carefull	General Caution	0	1	5	5	4	4.5
Per	26	5	don't play a lot	General Caution	0	1	5	4	5	4.5
Amboreb	52	3	be careful	General Caution	0	1	1	1	1	1
Amboreb	28	5	be careful of your life	General Caution	0	1	5	5	5	5
Amboreb	33	5	take care your life	General Caution	0	1	5	5	5	5
Warse	25	5	take care	General Caution	0	1	1	1	1	1
Per	58	5	fuu eat	Traditional Medicine	0	1	2	1	1	1
Per	38	4	take natural herbs	Traditional Medicine	0	1	4	5	4	4.5
Per	27	4	nature medicine	Traditional Medicine	0	1	4	4	4	4
Uus	49	5	drink natural medicine	Traditional Medicine	0	1	5	5	5	5
Uus	61	5	drink herbs	Traditional Medicine	0	1	5	4	5	4.5
Amboreb	52	3	drink natural medicine	Traditional Medicine	0	1	1	1	1	1
Warse	57	5	nature medicine	Traditional Medicine	0	1	1	1	1	1
Warse	25	3	natural medicine	Traditional Medicine	0	1	1	1	1	1
Warse	32	3	drink leaves	Traditional Medicine	0	1	5	5	5	5
Per	70	4	eat natural leaves	Traditional Medicine	0	0	1	1	1	1
Per	68	3	take nature medicine	Traditional Medicine	0	0	1	1	1	1
Warse	67	5	drink nature leaves	Traditional Medicine	0	0	1	1	1	1
Amboreb	25	1		Unusable (No Response)	0	1	2	1	1	1
Warse	26	5	nothing	Unusable (Don't Know)	0	1	1	1	1	1
Uus	53	4	nothink to say	Unusable (Don't Know)	0	0	1	3	1	2
